# Supplementary material for: Atomistic Study of Polystyrene Supported by Amidinium-Based Ionic Liquid for CO2 Absorption
Source: Molecules. 2026 Jul 4;31(13):2360. doi: 10.3390/molecules31132360 (PMC13363479; doi:10.3390/molecules31132360)
Supplement: Supplementary file 1 [file molecules-31-02360-s001.zip]

Archive with 1 entries (1 files):
- molecules-4393064-supplementary.pdf
